# Supplementary material for: Recent Progress in the Discovery and Development of Monoclonal Antibodies against Viral Infections
Source: Biomedicines. 2022 Aug 2;10(8):1861. doi: 10.3390/biomedicines10081861 (PMC9405509; doi:10.3390/biomedicines10081861)
Supplement: Supplementary file 1 [file biomedicines-10-01861-s001.zip]

Archive with 1 entries (1 files):
- biomedicines-1764215-supplementary.pdf
